# Supplementary material for: Carbon Nanotubes Enhance the Radiation Resistance of bcc Iron Revealed by Atomistic Study
Source: Materials (Basel). 2019 Jan 10;12(2):217. doi: 10.3390/ma12020217 (PMC6356427; doi:10.3390/ma12020217)
Supplement: Supplementary file 1 [file materials-12-00217-s001.zip]

Archive with 2 entries (2 files):
- Movie S1.avi
- Movie S2.avi
